# Supplementary material for: Artificial Intelligence in Lymphoma Histopathology: Systematic Review
Source: J Med Internet Res. 2025 Feb 14;27:e62851. doi: 10.2196/62851 (PMC11888075; doi:10.2196/62851)
Supplement: Multimedia Appendix 3 [file jmir_v27i1e62851_app3.xls]

## Sheet: Home 
	A Tool to Assess Risk of Bias and Applicability of Prediction Model studies (PROBAST)
	TEMPLATE FOR COMPLETION
	Edited by Constanza L. Andaur Navarro, Johanna AA Damen, and Karel GM Moons on behalf of the PROBAST Group
	Version 1.0 - June 2021

## Sheet: Instructions 
	1. PURPOSE This document describes the main features of PROBAST (Step 3: Risk of Bias and Applicability) and provides generic guidance for its application to studies developing, validating, and updating prediction models for individualized diagnostic or prognostic predictions. This template aims to support the reviewers' judgement on the risk of bias (RoB) of prediction models developed using reg…
	1. PROBAST: A Tool to Assess the Risk of Bias and Applicability of Prediction Model Studies.
	2. PROBAST: A Tool to Assess the Risk of Bias and Applicability of Prediction Model Studies: Explanation and Elaboration.
	2. STRUCTURE & ASSESMENT PROBAST consists of four steps. Step 3 is structured in 4 domains in which bias might be introduced into the performance of the model (Participants, Predictors, Outcome, Analysis). Signaling questions are included within each domain to guide reviewers to judge whether that aspect of the study is likely to have introduced bias. The response options for the signaling questi…
	If this is your first time using PROBAST, we strongly recommend reading the detailed explanation and elaboration (E&E, see link above) paper and to check the examples on
	www.probast.org
	3. JUDGEMENT RoB can be judged as Low, High or Unclear. Nevertheless, reviewers need to use their own judgment to determine whether issues identified by the signaling questions are likely to have introduced bias into the model development or external validation. Answering a signalling question with 'No' does not necessarily imply a high risk of bias for the domain.
	4. PRESENTATION OF PROBAST ASSESMENT We recommend to present a narrative summary of domain-level and overall RoB judgements in the main manuscript accompanied by a table, figure, or graph. In addition, we advise reviewers to present answers for each signaling question as supplementary material or visually, using a heatmap.
	5. ANALYSIS To run further statistical analyses using this excel file, it is possible to save the worksheet named 'Extraction form' with the data you extracted on a .csv format. You can delete the first 3 rows with instructions afterwards. Remember to rename the excel file to avoid confusion.
	6. OTHER USEFUL GUIDANCE
	Reporting of primary studies: TRIPOD	Collins et al. 2015	Moons et al. 2015
	Defining review question and criteria for including studies, collecting data: CHARMS	Moons et al. 2014
	Search filters for prediction studies	Geersing et al. 2012
	Meta-analysis of prediction models	Debray et al. 2017	Debray et al. 2018
	Interpreting results and drawing conclusions	Debray et al. 2017
	Reporting of systematic reviews and meta-analysis: PRISMA 2020	Page et al. 2021
	Sample size calculation for prediction model studies	Riley et al. 2020	Riley et al. 2021	Archer et al. 2020	Riley et al. 2018	Riley et al. 2018	de Jong et al. 2019	van der Ploeg et al. 2014	van Smeden et al. 2018		Austin et. al 2014
	Website of the Cochrane Prognosis methods Group	https://methods.cochrane.org/prognosis/welcome

## Sheet: Extraction form
General information										Domain 1: Participants								Domain 2: Predictors										Domain 3: Outcome																Domain 4: Analysis
										1.1 Were appropriate data sources used, e.g. cohort, RCT or nested case-control study data?		1.2 Were all inclusions and exclusions of participants appropriate?		Domain-level RoB judgement		Domain-level applicability judgement		2.1 Were predictors defined and assessed in a similar way for all participants?		2.2 Were predictor assessment made without knowledge of outcome data?		2.3 Are all predictors available at the time the model is intended to be used?		Domain-level RoB judgement		Domain-level applicability judgement		3.1 was the outcome determined appropriately?		3.2 Was a pre-specified or standard outcome definition used?		3.3 Were predictors excluded from the outcome definition?		3.4 Was the outcome defined and determined in a similar way for all participants?		3.5 Was the outcome determine without knowledge of predictor information?		3.6 Was the time interval between predictor assessment and outcome?		Domain-level RoB judgement		Domain-level applicability judgement		4.1 Were there a reasonable number of participants with the outcome?		4.2 Were continuous and categorical predictors handled appropriately?		4.3 Were all enrolled participants included in the analysis?
Record ID	Reviewer	2nd Reviewer	Submitted On	Study ID	Author	Title	Year	Journal	Type of model	1.1	Notes 1.1	1.2	Notes 1.2	Reviewer's Judgement	RoB note	Applicability	App note	2.1	Notes 2.1	2.2	Note 2.2	2.3	Note 2.3	Reviewer's Judgement	RoB note	Applicability	App note	3.1	Note 3.1	3.2	Note 3.2	3.3	Note 3.3	3.4	Note 3.4	3.5	Note 3.5	3.6	Note 3.6	Reviewer's Judgement	RoB note	Applicability	App note	4.1	Note 4.1	4.2	Note 4.2	4.3	Note 4.3
				31028058	Hanadi El Achi	Automated Diagnosis of Lymphoma with Digital Pathology Images Using Deep Learning	2019	Ann Clin Lab Sci	Development only	No		No information		Unclear		Unclear concerns		Yes		Yes		Yes		Low		Low concerns		No information		Probably Yes		Yes		Yes		Yes		Probably Yes		Unclear		Unclear concerns		Yes		Yes		No information
				34067726	Georg Steinbuss	Deep Learning for the Classification of Non-Hodgkin Lymphoma on Histopathological Images	2021	Basal	Development only	No		Probably No		High		High concerns		Yes		No information		Yes		Unclear		Unclear concerns		Yes		Yes		Yes		Yes		No		Probably Yes		Low		Low concerns		Yes		Yes		No information
				32472096	Hiroaki Miyoshi	Deep learning shows the capability of high-level computer-aided diagnosis in malignant lymphoma	2020	Lab Invest	Development only	No		Yes		High		High concerns		Yes		Yes		Yes		Low		Low concerns		Yes		Yes		Yes		Yes		Yes		Probably Yes		Low		Low concerns		Yes		Yes		No information
				32377574	Charlotte Syrykh	Accurate diagnosis of lymphoma on whole-slide histopathology images using deep learning	2020	NPJ Digit Med	Development only	No		Probably No		High		High concerns		Yes		Yes		Yes		Low		Low concerns		Yes		Yes		Yes		Yes		Yes		Probably Yes		Low		Low concerns		Yes		Yes		No
				37611165	Sergej Sereda	Digital pathology in pediatric nodular lymphocyte-predominant Hodgkin lymphoma: correlation with treatment response	2023	Blood Adv	Development only	Yes		Yes		Low		Low concerns		Yes		Yes		Yes		Low		Low concerns		Yes		Yes		Yes		Yes		Probably Yes		Probably Yes		Low		Low concerns		Probably No		Yes		No information
				32593219	Jianfei Zhang	Classification of digital pathological images of non-Hodgkin's lymphoma subtypes based on the fusion of transfer learning and principal component analysis	2020	Med Phys	Development only	No information		No information		Unclear		Unclear concerns		Yes		Yes		Yes		Low		Low concerns		Yes		No information		Yes		Yes		Yes		Probably Yes		Unclear		Unclear concerns		No information		Yes		No information
				33244018	Dongguang Li	A deep learning diagnostic platform for diffuse large B-cell lymphoma with high accuracy across multiple hospitals	2020	Nat Commun	Development with external validation (D)	No		Probably No		High		Unclear concerns		Yes		Yes		Yes		Low		Low concerns		Yes		Yes		Yes		Yes		Yes		Probably Yes		Low		Low concerns		Yes		Yes		No information
				33682770	Xiaoli Zhang	Research on the classification of lymphoma pathological images based on deep residual neural network	2021	Technol Health Care	Development only	No information		No information		Unclear		Unclear concerns		Yes		No information		Yes		Unclear		Unclear concerns		Yes		Yes		Yes		Yes		No		Probably Yes		Low		Low concerns		Yes		Yes		No information
				34771625	Wei-Hsiang Yu	Machine Learning Based on Morphological Features Enables Classification of Primary Intestinal T-Cell Lymphomas	2021	Cancers (Basel)	Development only	No		No information		Unclear		Unclear concerns		Yes		Yes		Yes		Low		Low concerns		Yes		Yes		Yes		Yes		Yes		Probably Yes		Low		Low concerns		No		Yes		Yes
				36691660	Yusuke Takagi	Transformer-based personalized attention mechanism for medical images with clinical records	2023	J Pathol Inform	Development only	No information		No information		Unclear		Unclear concerns		Yes		Yes		Yes		Low		Low concerns		Yes		Yes		Yes		Yes		Yes		Probably Yes		Low		Low concerns		Yes		Yes		No information
				37443652	Mohammed Hamdi	Hybrid Models Based on Fusion Features of a CNN and Handcrafted Features for Accurate Histopathological Image Analysis for Diagnosing Malignant Lymphomas	2023	Diagnostics (Basel)	Development only	No information		No information		Unclear		Unclear concerns		Yes		Yes		Yes		Low		Low concerns		No information		No information		Yes		Yes		Yes		Probably Yes		Unclear		Unclear concerns		Probably Yes		Yes		No information
				32067039	Jeffrey S Mohlman	Improving Augmented Human Intelligence to Distinguish Burkitt Lymphoma From Diffuse Large B-Cell Lymphoma Cases	2020	Am J Clin Pathol	Development only	No		Yes		High		High concerns		Yes		Yes		Yes		Low		Low concerns		Yes		Yes		Yes		Yes		Yes		Probably Yes		Low		Low concerns		Probably Yes		Yes		Yes
				36571610	Yasemin Yuyucu Karabulut	Deep learning as a new tool in the diagnosis of mycosis fungoides	2023	Arch Dermatol Res	Development only	No		No information		Unclear		Unclear concerns		Yes		Yes		Yes		Low		Low concerns		Yes		Yes		Yes		Yes		Yes		Probably Yes		Low		Low concerns		No		Yes		No information
				30119858	Gusheng Tang	A Machine Learning Tool Using Digital Microscopy (Morphogo) for the Identification of Abnormal Lymphocytes in the Bone Marrow	2021	Acta Cytol	Development only	No		No information		Unclear		Unclear concerns		Probably Yes		No information		No information		Unclear		Unclear concerns		No information		No information		Probably Yes		Yes		Yes		Probably Yes		Unclear		Unclear concerns		Yes		No information		No information
				31111048	Honglin Zhu	A Novel Multispace Image Reconstruction Method for Pathological Image Classification Based on Structural Information	2019	Biomed Res Int	Development only	No information		No information		Unclear		Unclear concerns		Yes		Yes		Yes		Low		Low concerns		No information		No information		Yes		Yes		Yes		Probably Yes		Unclear		Unclear concerns		Probably Yes		Yes		No information
				35147848	Noriaki Hashimoto	Subtype classification of malignant lymphoma using immunohistochemical staining pattern	2022	nt J Comput Assist Radiol Surg	Development only	No information		No information		Unclear		Unclear concerns		Yes		Yes		Yes		Low		Low concerns		No information		No information		Yes		No information		Yes		Probably Yes		Unclear		Unclear concerns		Yes		No information		No information
				25570714	Emmanouil Michail	Morphological and textural analysis of centroblasts in low-thickness sliced tissue biopsies of follicular lymphoma	2014	Annu Int Conf IEEE Eng Med Biol Soc	Development only	No information		No information		Unclear		Unclear concerns		Yes		No information		Yes		Unclear		Unclear concerns		Yes		No information		Yes		No information		Yes		Probably Yes		Unclear		Unclear concerns		No information		Yes		No information
				24376080	Evgenios N Kornaropoulos	Histopathological image analysis for centroblasts classification through dimensionality reduction approaches	2014	Cytometry A	Development only	Yes		Yes		Low		Low concerns		Yes		Yes		Yes		Low		Low concerns		Yes		Yes		Yes		Yes		Yes		Probably Yes		Low		Low concerns		No		Yes		No information
				36150505	Wen-Yu Chuang	Deep Learning-Based Nuclear Morphometry Reveals an Independent Prognostic Factor in Mantle Cell Lymphoma	2022	Am J Pathol	Development only	No information		Yes		Unclear		Unclear concerns		Yes		Yes		Yes		Low		Low concerns		Yes		Yes		Yes		Yes		Yes		No information		Unclear		Unclear concerns		No		Yes		No information
				34017010	Damir Vrabac	DLBCL-Morph: Morphological features computed using deep learning for an annotated digital DLBCL image set	2021	Sci Data	Development with external validation (D)	Yes		Yes		Low		Low concerns		Yes		Yes		Yes		Low		Low concerns		Yes		Yes		Yes		Yes		Yes		Probably Yes		Low		Unclear concerns		Yes		Yes		No information
				37549921	Ila Motmaen	Deep-learning based classification of a tumor marker for prognosis on Hodgkin's disease	2023	Eur J Haematol	Development only	No		Yes		High		High concerns		Yes		No information		Yes		Unclear		Unclear concerns		Yes		Yes		Yes		Yes		Probably Yes		Yes		Low		Low concerns		Yes		Yes		Probably Yes
				32979109	Zaneta Swiderska-Chadaj	Artificial intelligence to detect MYC translocation in slides of diffuse large B-cell lymphoma	2021	Virchows Arch	Development with external validation (D)	No		No information		Unclear		Unclear concerns		Yes		Yes		No information		Unclear		Unclear concerns		Yes		Yes		No		Yes		Yes		Probably Yes		High		High concerns		Yes		Yes		No information
				37566457	Mizuki Tagami	Machine Learning Model with Texture Analysis for Automatic Classification of Histopathological Images of Ocular Adnexal Mucosa-associated Lymphoid Tissue Lymphoma of Two Different Origins	2023	Curr Eye Res	Development only	No		Yes		High		High concerns		Yes		No information		Yes		Unclear		Unclear concerns		Yes		Yes		Yes		Yes		Probably Yes		Probably Yes		Low		Low concerns		Yes		Yes		Probably Yes
				34086849	Lina Irshaid	Histopathologic and Machine Deep Learning Criteria to Predict Lymphoma Transformation in Bone Marrow Biopsies	2022	Arch Pathol Lab Med		No		Yes		High		High concerns		Yes		Yes		Yes		Low		Low concerns		Yes		Yes		Yes		Yes		Yes		Probably Yes		Low		Low concerns		No		Yes		No information
				34505705	Siba El Hussein	Artificial intelligence strategy integrating morphologic and architectural biomarkers provides robust diagnostic accuracy for disease progression in chronic lymphocytic leukemia	2022	J Pathol	Development with external validation (D)	No		Yes		High		High concerns		Yes		Yes		Yes		Low		Low concerns		Yes		Yes		Yes		Yes		Yes		Probably Yes		Low		Low concerns		Yes		Yes		No information
				35626003	Pingjun Chen	Chronic Lymphocytic Leukemia Progression Diagnosis with Intrinsic Cellular Patterns via Unsupervised Clustering	2022	Cancers (Basel)	Development only	No		Yes		High		High concerns		Yes		Yes		Yes		Low		Low concerns		Yes		Yes		Yes		Yes		Yes		Probably Yes		Low		Low concerns		Yes		Yes		No information
				38704409	Xinke Zhang	A multicenter proof-of-concept study on deep learning-based intraoperative discrimination of primary central nervous system lymphoma	2024	Nat Commun	Development with external validation (D)	Probably Yes		No information		Unclear		Unclear concerns		Probably Yes		No information		Probably Yes		Unclear		Unclear concerns		Yes		Probably Yes		Probably Yes		Probably Yes		Probably Yes		Yes		Low		Low concerns		No information		Probably Yes		No information
				38243330	homas E. Tavolara	Translating prognostic quantification of c-MYC and BCL2 from tissue microarrays to whole slide images in diffuse large B-cell lymphoma using deep learning	2024	Diagn Pathol	Development with external validation (D)	Probably Yes		Probably Yes		Low		Low concerns		Yes		Yes		Probably Yes		Low		Low concerns		No information		No information		Probably Yes		Probably Yes		Probably Yes		Yes		Unclear		Unclear concerns		Yes		Yes		No information
				37958379	Chava Perry	Image-Based Deep Learning Detection of High-Grade B-Cell Lymphomas Directly from Hematoxylin and Eosin Images	2023	Cancers (Basel).	Development only	Probably Yes		Yes		Low		Low concerns		Yes		Probably Yes		Yes		Low		Low concerns		Yes		Yes		Probably Yes		Yes		Yes		Yes		Low		Low concerns		No		Yes		Yes
				38538739	Fang Yan	Artificial intelligence-based assessment of PD-L1 expression in diffuse large B cell lymphoma	2024	NPJ Precis Oncol.	Development only	Probably Yes		Yes		Low		Low concerns		Yes		Yes		Yes		Low		Low concerns		Yes		Probably Yes		Probably Yes		Probably Yes		Yes		Yes		Low		Low concerns		Yes		Yes		Yes
				38584594	Jeong Hoon Lee	Prediction of immunochemotherapy response for diffuse large B‐cell lymphoma using artificial intelligence digital pathology	2024	J Pathol Clin Res	Development with external validation (D)	Probably Yes		Yes		Low		Low concerns		Yes		Probably Yes		Probably Yes		Low		Low concerns		Yes		Yes		Yes		Yes		Yes		Yes		Low		Low concerns		No		Yes		No information
				38557926	Ling Duan	Machine learning-based pathomics signature of histology slides as a novel prognostic indicator in primary central nervous system lymphoma	2024	J Neurooncol	Development only	Probably Yes		Yes		Low		Low concerns		Yes		Yes		Yes		Low		Low concerns		Yes		Yes		Yes		Yes		No information		Yes		Unclear		Unclear concerns		No		Yes		No information
					Jiawei Quan	A deep learning model fusion algorithm for the diagnosis of gastric Mucosa-associated lymphoid tissue lymphoma	2024	Biomedical Signal Processing and Control	Development with external validation (D)	Probably Yes		Probably Yes		Low		Low concerns		Yes		No information		Probably Yes		Unclear		Unclear concerns		Probably Yes		Probably Yes		Probably Yes		Yes		No information		Yes		Unclear		Unclear concerns		Probably Yes		Yes		No information
					Zeyad Ghaleb Al-Mekhlafi	Diagnosis of Histopathological Images to Distinguish Types of Malignant Lymphomas Using Hybrid Techniques Based on Fusion Features	2022	Electronics (Switzerland)		Probably Yes		Yes		Low		Low concerns		Probably Yes		No information		Probably Yes		Unclear		Unclear concerns		Probably Yes		Probably Yes		Probably Yes		Yes		No information		Yes		Unclear		Unclear concerns		No information		Yes		No information
					Upeka V. Somaratne	Improving Follicular Lymphoma Identification using the class of interest for Transfer Learning	2019	DIGITAL IMAGE COMPUTING: TECHNIQUES AND APPLICATIONS (DICTA)	Development with external validation (D)	Probably Yes		Probably Yes		Low		Low concerns		Yes		No information		Probably Yes		Unclear		Unclear concerns		Yes		Probably Yes		Probably Yes		Yes		Yes		Yes		Low		Low concerns		Probably Yes		Yes		No information
					Noel Codella	Lymphoma Diagnosis in Histopathology Using a Multi-Stage Visual Learning Approach	2016	SPIE Proceedings	Development only	Yes		Probably Yes		Low		Low concerns		Yes		No information		Probably Yes		Unclear		Unclear concerns		Yes		Probably Yes		Probably Yes		Yes		No information		Yes		Unclear		Unclear concerns		Probably Yes		Yes		No information
					Zaneta Swiderska-Chadaj	Predicting MYC translocation in HE specimens of diffuse large B-cell lymphoma through deep learning	2020	Medical Imaging 2020: Digital Pathology	Development with external validation (D)	Yes		Yes		Low		Low concerns		Yes		No information		Probably Yes		Unclear		Unclear concerns		Yes		Yes		Yes		Yes		Yes		Yes		Low		Low concerns		Probably No		Yes		No information
					Sautami Basu	Deep discriminative learning model with calibrated attention map for the automated diagnosis of diffuse large B-cell lymphoma	2022	Biomedical Signal Processing and Control	Development only	No information		No information		Unclear		Unclear concerns		Probably Yes		No information		Probably Yes		Unclear		Unclear concerns		No information		No information		Probably Yes		Probably Yes		No information		Probably Yes		Unclear		Unclear concerns		Probably Yes		Probably Yes		No information
					Vivek Shankar	LymphoML: An interpretable artificial intelligence-based method identifies morphologic features that correlate with lymphoma subtype	2023	medRxiv	Development only	No information		No information		Unclear		Unclear concerns		Probably Yes		No information		Probably Yes		Unclear		Unclear concerns		No information		Probably Yes		Probably Yes		Probably Yes		No information		Yes		Unclear		Unclear concerns		No information		Probably Yes		No information
					Schahrazad Soltane	Classification and Diagnosis of Lymphoma’s Histopathological Images Using Transfer Learning	2022	Computer Systems Science and Engineering	Development only	No information		No information		Unclear		Unclear concerns		Probably Yes		Yes		Yes		Low		Low concerns		Probably Yes		Probably Yes		Yes		Yes		No information		Yes		Unclear		Unclear concerns		Probably Yes		No information		No information
					Mizuki Tagami	Artificial intelligence-based differential diagnosis of orbital MALT lymphoma and IgG4 related ophthalmic disease using hematoxylin–eosin images	2024	Graefe's Archive for Clinical and Experimental Ophthalmology	Development only	Yes		Yes		Low		Low concerns		Yes		Yes		Yes		Low		Low concerns		Yes		Yes		Yes		Yes		Yes		Yes		Low		Low concerns		Probably Yes		Yes		No information
[truncated: 16 more columns]
