# Supplementary material for: Artificial Intelligence in Lymphoma Histopathology: Systematic Review
Source: J Med Internet Res. 2025 Feb 14;27:e62851. doi: 10.2196/62851 (PMC11888075; doi:10.2196/62851)
Supplement: Multimedia Appendix 4 [file jmir_v27i1e62851_app4.xls]

## Sheet: Extraction form
					Domain 1: Subject selection						Domain 2: Index test (AI)	Domain 3: Reference standard	Domain 4: Work-flow	Overall assessment
					1.1 Accurately characterize the source, size and quality of input data alongside clear patient eligibility criteria？		1.2 Was it derived from open-source datasets?	1.3Present the rationale and breakdown of its training, validation and test sets?	1.4 Whether to perform image pre-processing?	1.5 Provide the scanner model information used to acquire imaging data?	2.1 Were predictors defined and assessed in a similar way for all participants?	3.1 was the outcome determined appropriately?	4.1 Were there a reasonable number of participants with the outcome?	Overall judgement about RoB
Study ID	Author	Title	Year	Journal	1.1	Notes 1.1	1.2				2.1	3.1	4.1	Reviewer's Judgement
34067726	Georg Steinbuss	Deep Learning for the Classification of Non-Hodgkin Lymphoma on Histopathological Images	2021	Basal	Yes		No	Yes	No information	No	Probably Yes	Yes	Yes	High
32472096	Hiroaki Miyoshi	Deep learning shows the capability of high-level computer-aided diagnosis in malignant lymphoma	2020	Lab Invest	Yes		No	Yes	No information	Yes	Yes	Yes	Yes	High
32377574	Charlotte Syrykh	Accurate diagnosis of lymphoma on whole-slide histopathology images using deep learning	2020	NPJ Digit Med	Yes		No	Yes	No	Yes	Yes	Yes	Yes	High
32593219	Jianfei Zhang	Classification of digital pathological images of non-Hodgkin's lymphoma subtypes based on the fusion of transfer learning and principal component analysis	2020	Med Phys	No		No	Yes	Yes	No	Probably Yes	Probably Yes	Yes	High
33244018	Dongguang Li	A deep learning diagnostic platform for diffuse large B-cell lymphoma with high accuracy across multiple hospitals	2020	Nat Commun	No information	no clear patient eligibility criteria	No	Yes	Probably Yes	No	Yes	Yes	Yes	High
37443652	Mohammed Hamdi	Hybrid Models Based on Fusion Features of a CNN and Handcrafted Features for Accurate Histopathological Image Analysis for Diagnosing Malignant Lymphomas	2023	Diagnostics (Basel)	No information		Yes	Yes	Yes	No	Yes	Probably Yes	Yes	High
30119858	Gusheng Tang	A Machine Learning Tool Using Digital Microscopy (Morphogo) for the Identification of Abnormal Lymphocytes in the Bone Marrow	2021	Acta Cytol	No information		Yes	Yes	Yes	Yes	Yes	Yes	No	Unclear
34505705	Siba El Hussein	Artificial intelligence strategy integrating morphologic and architectural biomarkers provides robust diagnostic accuracy for disease progression in chronic lymphocytic leukemia	2022	J Pathol	Yes		No	Yes	Yes	Yes	Yes	Yes	Yes	High
35626003	Pingjun Chen	Chronic Lymphocytic Leukemia Progression Diagnosis with Intrinsic Cellular Patterns via Unsupervised Clustering	2022	Cancers (Basel)	Yes		No	Yes	Yes	No	Yes	Yes	Yes	High
38704409	Xinke Zhang	A multicenter proof-of-concept study on deep learning-based intraoperative discrimination of primary central nervous system lymphoma	2024	Nat Commun	Probably Yes		No	Yes	Yes	Yes	Probably Yes	Yes	No	High
37958379	Chava Perry	Image-Based Deep Learning Detection of High-Grade B-Cell Lymphomas Directly from Hematoxylin and Eosin Images	2023	Cancers (Basel).	Yes		No	Yes	Yes	Yes	Yes	Yes	Yes	High
	Jiawei Quan	A deep learning model fusion algorithm for the diagnosis of gastric Mucosa-associated lymphoid tissue lymphoma	2024	Biomedical Signal Processing and Control	Yes		No	Yes	Yes	Yes	Yes	Yes	Yes	High
	Upeka V. Somaratne	Improving Follicular Lymphoma Identification using the class of interest for Transfer Learning	2019	DIGITAL IMAGE COMPUTING: TECHNIQUES AND APPLICATIONS (DICTA)	No information	no clear patient eligibility criteria	Yes	Yes	Yes	Yes	Yes	Yes	Probably Yes	Unclear
	Mizuki Tagami	Artificial intelligence-based differential diagnosis of orbital MALT lymphoma and IgG4 related ophthalmic disease using hematoxylin–eosin images	2024	Graefe's Archive for Clinical and Experimental Ophthalmology	No		No	Yes	No information	No	Probably Yes	Probably Yes	Probably Yes	High
	Zeyad Ghaleb Al-Mekhlafi	Diagnosis of Histopathological Images to Distinguish Types of Malignant Lymphomas Using Hybrid Techniques Based on Fusion Features	2022	Electronics (Switzerland)	Yes		Yes	Yes	Yes	No	Yes	Yes	Yes	High
	Sautami Basu	Deep discriminative learning model with calibrated attention map for the automated diagnosis of diffuse large B-cell lymphoma	2022	Biomedical Signal Processing and Control	No		Yes	Yes	Yes	No	Yes	Yes	Yes	High
	Vivek Shankar	LymphoML: An interpretable artificial intelligence-based method identifies morphologic features that correlate with lymphoma subtype	2023	medRxiv	Yes		No	Yes	Yes	Yes	Yes	Yes	Yes	High
